# Supplementary material for: Divergent Mechanisms Linking Parental Psychological Control to Perfectionism Among Adolescents: The Longitudinal Role of Need Frustration
Source: Behav Sci (Basel). 2026 Jul 8;16(7):1145. doi: 10.3390/bs16071145 (PMC13403983; doi:10.3390/bs16071145)
Supplement: Supplementary file 1 [file behavsci-16-01145-s001.zip]

Archive with 1 entries (1 files):
- behavsci-4349958-supplementary.pdf
